# Supplementary material for: Comparative Analysis of Volatile Compounds and Characterization of Key Flavor Compounds in Cinnamomum cassia Barks of Different Cultivars
Source: Foods. 2026 Feb 15;15(4):723. doi: 10.3390/foods15040723 (PMC12940784; doi:10.3390/foods15040723)
Supplement: Supplementary file 1 [file foods-15-00723-s001.zip › Supplementary Material.xlsx]

## Sheet: Table S1
Table S1. The Sampling situation of C. cassia
No.	Sampling situation	Cultivars	Latitude (°E)	Longitude (°N)	Altitude (m)	Sample number
1	Luoxiu Town, Guiping City, Guangxi Province	XJ	110°29′46″	23°04′24″	156.9	27
2	Liuchen Town, Pingnan City, Guangxi Province	XJ	110°32′52″	23°15′00″	131.1	2
3	Fulong Town, Fangchenggang City, Guangxi Province	DX	108°04′81″	21°79′21″	97	3
4	Naqin Town, Fangchenggang City, Guangxi Province	DX	107°98′26″	22°77′63″	290	2
5	Langshui Town,Rongzhou City, Guangxi Province	XJ	110°72′29″	22°92′07″	362.3	2
6	Xiangqi Town, Tengzhou City, Guangxi Province	XJ	110°69′94″	23°08′43″	78.6	3
7	Fuwang Town, Pubei City, Guangxi Province	XJ	109°35′56″	22°27′01″	362.4	3
8	Libin Town,Luoding City, Guangdong Province	XJ	111°69′98″	22°57′90″	353.2	4
9	Fengkai Town,Zhaoqing City, Guangdong Province	XJ	111°63′71″	23°29′79″	132.8	2
10	Deqing Town,Zhaoqing City, Guangdong Province	XJ	112°04′48″	23°13′97″	57.3	2
11	Malipo Town,Malipo City, Yunnan Province	DX	104°77′56″	22°99′71″	466.5	2
12	Baihe Town, Pingbian City, Yunnan Province	DX	103°84′76″	22°97′09″	862.1	2
13	Gaoche Town, Hua'an City, Fujian Province	QH	117°30′29″	24°54′53″	123	24
Total						78
Note: XJ, DX, and QH represent the three dominant commercial cultivars “Xijiang”, “Dongxing”and "Qinghua", respectively.

## Sheet: Table S2
Table S2. The odor classification of the 71 volatile compounds and their relative content (%) in three C. cassia cultivars
Class	Sample	CAS	XJ-1	XJ-2	XJ-3	XJ mean	DX-1	DX-2	DX-3	DX mean	QH-1	QH-2	QH-3	QH mean	Odor Characteristic
A	3-Phenylpropylaldehyde	104-53-0	1.16078	0.687111	0.392889	0.746926	0.991111	2.01944	1.91556	1.64204	0.298333	0.22375	0.202917	0.241667	green
	γ-Elemene	29873-99-2	0.155333	0.236333	0.118889	0.170185	0.257778	0.175	0.166667	0.199815	0.456667	0.375	0.440833	0.424167	green, woody, oily
	Pentadecanal	2765-11-9	0.00955556	0.00955556	0.0237778	0.0142963	0.0177778	0	0.0177778	0.0118519	0.01625	0	0.0375	0.0179167	fresh floral, waxy, oily
B	2-Pentylfuran	3777-69-3	0.00244444	0	0	0.000814815	0.00555556	0.00333333	0.00333333	0.00407407	0.00125	0.005	0.0166667	0.00763889	fruity
	Benzeneacetaldehyde	122-78-1	0.0131111	0.00888889	0.00777778	0.00992593	0.0111111	0.01	0.0133333	0.0114815	0	0	0.00125	0.000416667	sweet,floral,honey-like,cocoa-like
	Benzaldehyde	100-52-7	0.002	0	0	0.000666667	0	0	0	0	0.00291667	0.0025	0	0.00180556	sweet, almond, cherry
	Acetophenone	98-86-2	0.0155556	0.0115556	0.00955556	0.0122222	0.01	0.0133333	0.0133333	0.0122222	0.0120833	0.0125	0.0125	0.0123611	floral
	endo-Borneol	507-70-0	0.103333	0.0473333	0.0317778	0.0608148	0.07	0.08	0.144444	0.0981481	0.0483333	0.0625	0.04875	0.0531944	balsamic
	3-Phenylpropanol	122-97-4	0.004	0.000666667	0.000666667	0.00177778	0.00333333	0	0.0122222	0.00518519	0	0	0	0	balsamic
	Cinnamyl alcohol	104-54-1	0.000666667	0	0	0.000222222	0.00333333	0.00333333	0	0.00222222	0	0	0	0	sweet, spicy
	Eugenol	97-53-0	0.0102222	0.0134444	0.0162222	0.0132963	0	0	0	0	0.00625	0.000833333	0.000833333	0.00263889	clove
	2-Methoxyphenylacetone	5211-62-1	0.134111	0.0697778	0.0804444	0.0947778	0.03	0.0316667	0.0466667	0.0361111	0.0495833	0.0304167	0.0341667	0.0380556	anise, sweet, powder, spicy
	β-Elemene	515-13-9	0.0947778	0.0884444	0.0732222	0.0854815	0.302222	0.22	0.223333	0.248519	0.225	0.18625	0.200833	0.204028	sweet, woody, earthy
	(-)-α-trans-Bergamotene	13474-59-4	0.0173333	0	0	0.00577778	0.0266667	0	0	0.00888889	0	0	0	0	woody, warm, tea
	trans-Cinnamic acid	140-10-3	0.041	0.0161111	0.0275556	0.0282222	0.0666667	0	0.0116667	0.0261111	0.00125	0.00125	0	0.000833333	balsamic, sweet, storax
	cis-α-Bergamotene	88-84-6	0.12	0.00533333	0	0.0417778	0.0855556	0.0516667	0.0866667	0.0746296	0.0208333	0.0175	0	0.0127778	sweet, woody, dry, guaiacwood, spicy, powdery
	Coumarin	91-64-5	0.0618889	0.0251111	0.043	0.0433333	0.0366667	0.04	0.0283333	0.035	0.0333333	0.02375	0.03375	0.0302778	tonka, sweet hay-like
	Cinnamyl acetate	103-54-8	0.00777778	0.0106667	0.00488889	0.00777778	0	0	0	0	0.03125	0	0	0.0104167	sweet, floral, spicy, balsam, cinnamon
	Cadina-1,4-diene	29837-12-5	0.965778	1.279	0.893778	1.04619	1.84	1.58167	1.32611	1.58259	2.16458	1.81875	1.90542	1.96292	spicy, fruity, mango
	cis-α-Bisabolene	29837-07-8	0.193556	0.036	0	0.0765185	0	0	0.06	0.02	0	0.02125	0	0.00708333	sweet, floral
	Caryophyllene oxide	1139-30-6	0.000666667	0	0	0.000222222	0	0	0	0	0	0	0	0	sweet, fresh, dry, woody, spicy
	Globulol	51371-47-2	0.00355556	0.00666667	0.00377778	0.00466667	0.01	0.00333333	0.01	0.00777778	0.005	0.00375	0.00375	0.00416667	floral rose
	(-)-Spathulenol	77171-55-2	0.0644444	0.0473333	0.0251111	0.0456296	0	0	0.02	0.00666667	0	0	0	0	honey
	Tetradecanal	124-25-4	0.321	0.216222	0.062	0.199741	0	0	0	0	0.769167	0.894167	0.4925	0.718611	floral
	β-Bisabolol	15352-77-9	0.07	0.0193333	0.00266667	0.0306667	0	0.01	0.02	0.01	0	0.0225	0.0275	0.0166667	citrus, floral
	α-Bisabolol	515-69-5	0.292222	0.218556	0.158	0.222926	0.0988889	0.0455556	0.0933333	0.0792593	0.129583	0.189583	0.210833	0.176667	mild, floral, peppery, balsamic, clean
	Benzyl benzoate	120-51-4	0.0487778	0.038	0.0448889	0.0438889	0.01	0.01	0.02	0.0133333	0.0345833	0.0316667	0.035	0.03375	sweet, balsamic
	Z-7-Tetradecenal	65128-96-3	0.0922222	0.0692222	0.0713333	0.0775926	0.0133333	0.0133333	0.0366667	0.0211111	0.199167	0.279583	0.135417	0.204722	floral
C	1,8-Cineole	470-82-6	0	0	0	0	0.00666667	0.00666667	0.00666667	0.00666667	0	0	0	0	eucalyptus
	(−)-Terpinen-4-ol	562-74-3	0.00133333	0	0	0.000444444	0.00666667	0.00777778	0.01	0.00814815	0.01	0.01125	0.0104167	0.0105556	earthy, peppery
	α-Terpineol	98-55-5	0.0184444	0.0102222	0.00755556	0.0120741	0.0144444	0.015	0.0266667	0.0187037	0.01	0.0125	0.0129167	0.0118056	pine, iris, teil
	cis-Cinnamaldehyde	57194-69-1	0.955	0.958556	0.996556	0.970037	0.745556	0.909444	0.928889	0.861296	0.7425	0.791667	0.7675	0.767222	cinnamon
	o-Anisaldehyde	135-02-4	0.0247778	0.0152222	0.0173333	0.0191111	0.00666667	0.00333333	0.00666667	0.00555556	0.02375	0.0204167	0.03	0.0247222	anisic, sweet
	trans-Cinnamaldehyde	14371-10-9	73.2378	71.7924	75.6189	73.5497	57.5556	59.1317	64.6772	60.4548	54.62	60.8733	57.195	57.5628	cinnamon
	α-Copaene	3856-25-5	6.57889	3.90211	3.05222	4.51107	18.5944	19.2756	14.5894	17.4865	9.36542	8.07375	8.49375	8.64431	woody
	(+)-Sativen	3650-28-0	0.187667	0.312667	0.263667	0.254667	0.265556	0.255	0.23	0.250185	0.550833	0.429583	0.522083	0.500833	herbal
	Isosativene	24959-83-9	0.0716667	0.100778	0.0913333	0.0879259	0.0677778	0.0883333	0.0633333	0.0731481	0.142917	0.11875	0.133333	0.131667	herbal, woody
	(Z)-3-(2-methoxyphenyl)prop-2-enal	76760-43-5	0.0155556	0	0	0.00518519	0	0	0	0	0	0.00875	0	0.00291667	sweet, cinnamon cassia oily, woody paper, spicy
	Isoledene	95910-36-4	0.004	0.000666667	0	0.00155556	0	0	0	0	0.00875	0.005	0.025	0.0129167	herbal, woody
	α-Gurjunene	489-40-7	0.0166667	0.00577778	0.005	0.00914815	0.0466667	0.0366667	0.0333333	0.0388889	0.01625	0	0.00375	0.00666667	woody, balsamic
	α-Humulene	6753-98-6	0.210778	0.183667	0.130111	0.174852	0.574444	0.533889	0.378333	0.495556	0.272083	0.225	0.24	0.245694	woody
	(±)-β-Copaene	18252-44-3	0.00466667	0.00133333	0	0.002	0	0	0	0	0	0	0	0	woody, earthy
	β-Caryophyllene	68832-35-9	0.0268889	0	0	0.00896296	0.0833333	0.0777778	0.07	0.077037	0	0	0	0	sweet, woody, spice, clove, dry
	γ-Muurolene	24268-39-1	0.836778	0.902444	0.722667	0.82063	1.41222	1.24611	1.13278	1.2637	1.81583	1.52333	1.64208	1.66042	woody, earthy
	α-Curcumene	644-30-4	0.162889	0.0248889	0	0.0625926	0	0	0	0	0.0325	0	0	0.0108333	herbal
	α-Amorphene	20085-19-2	0.084	0	0	0.028	0.214444	0.18	0.201111	0.198519	0.288333	0.285833	0.296667	0.290278	woody
	β-Selinene	17066-67-0	0	0	0	0	0.197778	0	0.235556	0.144444	0	0	0	0	herbal
	Eremophilene	10219-75-7	0.334444	0.224111	0.166444	0.241667	0.553333	0.495	0.456667	0.501667	0.44	0.3575	0.40375	0.400417	herbal, woody
	α-Muurolene	10208-80-7	1.93844	3.24611	2.74511	2.64322	2.35667	2.21222	2.07667	2.21519	4.59417	3.93875	4.34708	4.29333	woody
	α-Bulnesene	3691-11-0	0.0196667	0.0457778	0.0353333	0.0335926	0.113333	0.095	0.0811111	0.0964815	0.0983333	0.0704167	0.0891667	0.0859722	woody
	α-Bisabolene	495-61-4	0.371889	0.166	0.100444	0.212778	0.298889	0.213333	0.18	0.230741	0.201667	0.216667	0.220833	0.213056	balsamic, woody
	γ-Cadinene	39029-41-9	0.226667	0.102889	0.101111	0.143556	0.292222	0.241667	0.286667	0.273519	0.247917	0.23375	0.276667	0.252778	herbal, woody
	δ-Cadinene	483-76-1	3.10922	3.80122	3.03011	3.31352	5.26778	4.52833	4.11778	4.63796	6.54125	5.62375	6.03458	6.06653	herbal
	cis-Calamenene	483-77-2	0.769	0.518111	0.350889	0.546	2.27778	1.87167	1.70444	1.9513	3.15708	3.0525	2.94042	3.05	herbal, spice
	2'-Methoxycinnamaldehyde	1504-74-1	1.87122	1.96267	2.43567	2.08985	0	0	0	0	0.643333	0.18	0.5425	0.455278	sweet, cinnamon cassia oily, woody paper, spicy
	α-Calacorene	21391-99-1	0.337333	0.531111	0.410889	0.426444	0.374444	0.32	0.324444	0.33963	1.12667	0.885833	1.02083	1.01111	woody
	10,10-Dimethyl-2,6-dimethylenebicyclo[7.2.0]undecan-5β-ol	19431-80-2	0.00922222	0.00633333	0.00755556	0.0077037	0	0	0.00833333	0.00277778	0.02875	0.0229167	0.02125	0.0243056	herbal, woody
	β-Calacorene	50277-34-4	0.00333333	0	0	0.00111111	0.00666667	0	0	0.00222222	0.0025	0	0.00833333	0.00361111	woody
	(+)-Acorenone B	21653-33-8	0.0473333	0.0984444	0.0856667	0.0771481	0.0333333	0.0283333	0.0366667	0.0327778	0.220417	0.178333	0.208333	0.202361	herbal, woody
	Caryophyllenyl alcohol	913176-41-7	0.0102222	0.171222	0.166667	0.116037	0	0	0.03	0.01	0.159583	0.135	0.17375	0.156111	herbal, woody
	(-)-Nootkatene	5090-61-9	0.0324444	0.0716667	0.0562222	0.0534444	0.01	0.0233333	0.0266667	0.02	0.109167	0.04875	0.07875	0.0788889	woody
	Epiglobulol	88728-58-9	0.135556	0.366667	0.508	0.336741	0.214444	0.121111	0.174444	0.17	0.194583	0.0679167	0.29	0.184167	woody
	α-Corocalene	20129-39-9	0.135889	0.18	0.139556	0.151815	0.143333	0.0333333	0.125	0.100556	0.404583	0.349583	0.379167	0.377778	woody
	T-muurolol	19912-62-0	0.798444	1.50822	1.486	1.26422	0.943333	0.731667	0.751111	0.808704	1.91042	1.62833	1.81583	1.78486	herbal, spicy, honey
	(-)-Torreyol	19435-97-3	0.398333	0.816778	0.812444	0.675852	0.53	0	0.258889	0.262963	0.800417	0.823333	0.9375	0.85375	herbal, honey
	α-Cadinol	481-34-5	0.259333	0.353667	0.312111	0.30837	0.157778	0.0466667	0.162222	0.122222	0.377083	0.35	0.33875	0.355278	herbal, woody
	5-Hydroxycalamenene	55012-72-1	0.0151111	0.0177778	0.0226667	0.0185185	0.0133333	0	0.00333333	0.00555556	0.03375	0.025	0.0254167	0.0280556	woody
D	Caryophyllene	87-44-5	0.172889	0.177444	0.0963333	0.148889	0.414444	0.394444	0.26	0.356296	0.164167	0.130417	0.146667	0.147083	spicy
	Epicubenol	19912-67-5	0.659556	0.869889	0.713222	0.747556	0.883333	0.546667	0.652222	0.694074	1.50708	1.31792	1.435	1.42	spicy, herbal, green tea
E	2-Methylcumarone	4265-25-2	0.039	0.0102222	0.0103333	0.0198519	0.00888889	0.03	0.00333333	0.0140741	0.01625	0.005	0.015625	0.0122917	burnt phenolic
	(+)-Cyclosativene	22469-52-9	0.189889	0.151333	0.165556	0.168926	0.28	0.284444	0.248889	0.271111	0.3975	0.329583	0.367917	0.365	stinky odor
Note: the classification of odor characteristics of each compounds, Class A: fresh and green scents; Class B: floral, fruity and sweet scents; Class C: herbal and wood scents; Class D: a bake scent; Class E: an unpleasant scent.

## Sheet: Table S3
Table S3. The differential volatile chemical components between XJ and QH
Index	XJ1	XJ2	XJ3	QH1	QH2	QH3	VIP	P-value	Fold_Change	Log2FC	Type
δ-Cadinene	221576255.06511	170069289.80878	135156869.77021998	1069285997.9846	987622806.33333	923588550.7455599	1.16263	0.000287997	5.65771	2.50022	up
γ-Muurolene	264028116.407	297360316.00822	239485049.02578	612874783.21083	491132805.96582997	500967518.83667004	1.11733	0.0107881	2.00403	1.0029	up
β-Elemene	29728323.264555	29256154.004	26056007.778444	75742919.75625	59620849.55958299	61875945.932082996	1.12951	0.0140902	2.31936	1.21373	up
β-Calacorene	17094220.105556	29620664.969111	28615067.520221997	74852862.137083	57756570.74083299	64371024.784861	1.11517	0.00366912	2.6149	1.38676	up
α-Curcumene	19604553.877456	19059585.317555	18661326.646222	10956068.53375	7304045.6891667005	3652022.8445833	1.0997	0.0287347	0.382241	-1.38745	down
α-Bulnesene	8816512.8827778	12244662.066111	11491901.128778	33412138.549583003	22965162.380417	27141979.635972	1.09518	0.021255	2.56563	1.35932	up
trans-Cinnamic acid	5124991.5884444	5780324.2237778	5548941.800888901	541869.33708333	342383.14958333	442126.24333333	1.16667	0.000639603	0.0806101	-3.6329	down
Globulol	14370691.045556	14885648.934	13820752.160778	0.0	0.0	0.0	1.16854	0.000458185	0	-inf	down
Eugenol	3806877.3493333	4335527.4421111	4503999.6169444	1686900.5858333	199426.17666667	208965.83083333	1.11932	0.00994332	0.165683	-2.5935	down
Epiglobulol	42196348.637445	59704220.278000005	46491367.583110996	136792779.97875	113126125.05042	114295623.73667	1.13329	0.00247932	2.45441	1.29538	up
Cadina-1,4-diene	21321352.85188	29596373.596	20014729.404889002	9131516.4725	6266686.455	7699101.46375	1.08785	0.0266555	0.325624	-1.61872	down
α-Copaene	1591849690.3806	1282768087.4888	1339044331.195	3165827132.1537	2595931930.8708	2676454953.8061	1.12671	0.00570159	2.00258	1.00186	up
cis-α-Bisabolene	104451405.72856	169647031.26238	136550037.54578	380780318.97332996	286525334.5	307063547.11278	1.09975	0.00812885	2.37276	1.24656	up
cis-α-Bergamotene	10689832.257024001	13281263.493333	13343409.089231	7312005.8825	6422815.75375	2100957.4769444	1.04379	0.0282566	0.424387	-1.23655	down
cis-Calamenene	574375993.5814401	638127124.14945	798141715.37578	195393439.86936998	175737776.76792	178001375.53	1.13167	0.0174674	0.273113	-1.87243	down
Caryophyllenyl alcohol	45417614.146666996	77142692.390333	44274628.262889	153821184.29875	121496460.90958	132715287.49	1.10381	0.00522133	2.44573	1.29026	up
Benzyl benzoate	28563900.635555	23013684.556999996	22955876.901333	67199649.446667	91537611.178333	57628903.520347	1.07236	0.0388306	2.90294	1.53751	up
Benzeneacetaldehyde	2743675.3246667003	3196272.617	3635506.3713333	0.0	0.0	0.0	1.15712	0.00644357	0	-inf	down
Benzaldehyde	146134.77285714	158070.91880952	162180.19952381	999205.4225	760345.75208333	879775.58729167	1.15	0.00869023	5.65911	2.50057	up
5-Hydroxycalamenene	4924568.473999999	4259140.0871111	4931481.8113333	11522051.487917	12269578.240833	12269578.240833	1.16471	2.84718e-05	2.55478	1.3532	up
3-Phenylpropanol	291026.80208333	289260.606875	272817.47979167	0.0	0.0	0.0	1.16851	0.000415436	0	-inf	down
2-Pentylfuran	223076.72351852	225033.43970588	281464.05	2268460.1175	2050910.6470833	2899117.043125	1.13902	0.013167	9.89411	3.30657	up
2-Methoxyphenylacetone	36254738.777444	22591225.673667002	26485285.511889003	16714532.7725	9752459.050416699	12725865.72125	1.00356	0.0443554	0.459303	-1.12248	down
β-Caryophyllene	3405106.569079	2663308.8186667003	2801534.3312222	0.0	0.0	0.0	1.15516	0.00588134	0	-inf	down
(±)-β-Copaene	790277.9240000001	422708.98133333	634586.76844444	0.0	0.0	0.0	1.10484	0.0286372	0	-inf	down
(+)-Cyclosativene	56864901.449333	51849796.638221994	55053286.056444	134199144.12416999	106200762.29167	111171696.73611002	1.128	0.0162761	2.14677	1.10217	up
α-Amorphene	8277888.9837879	7846799.343555499	7583952.198444501	97590457.40375	92232201.040417	88858355.606111	1.16809	0.000836638	11.7544	3.55513	up
(-)-α-trans-Bergamotene	1902499.7342222	2179641.034	2038343.3066667	0.0	0.0	0.0	1.16671	0.00153443	0	-inf	down
(−)-Terpinen-4-ol	140239.60825397	125699.7147619	156993.90041667	4337469.2525	3942837.11125	3928189.5595833	1.16748	0.00111121	28.8662	4.85131	up
(-)-Nootkatene	86478273.24577801	46896694.144444	54275295.629333004	262355516.56833	294000965.59792	203051801.81681	1.11864	0.00911301	4.04693	2.01683	up
(Z)-3-(2-methoxyphenyl)prop-2-enal	1776819.8957576	1986779.5175862	1468050.5008333	0.0	0.0	0.0	1.15122	0.00738002	0	-inf	down

## Sheet: Table S4
Table S4. The differential volatile chemical components between DX and QH
Index	DX1	DX2	DX3	QH1	QH2	QH3	VIP	P-value	Fold_Change	Log2FC	Type
β-Selinene	68196332.366667	74348459.687778	80500587.008889	0.0	0.0	0.0	1.15289	0.00227458	0	-inf	down
β-Calacorene	11004030.763333	9530407.9911111	11720198.327222	74852862.137083	57756570.74083299	64371024.784861	1.14452	0.00734111	6.10704	2.61047	up
α-Humulene	190482426.03778002	178019311.60667	123102514.02556	92312918.709167	71665731.492083	72191793.841111	1.03827	0.0432508	0.480408	-1.05767	down
α-Gurjunene	14786209.005556	12907711.504444	11245109.967778	4232696.71125	1605752.7841667	1277187.2	1.12334	0.00161696	0.182738	-2.45215	down
α-Corocalene	289211714.62111	183203898.46778	209514109.78167	507046371.42375	426626716.83125	442546506.70444006	1.0948	0.00547924	2.01813	1.01302	up
α-Cadinol	2433180.0333332997	3667431.1566667	4447658.2055556	7240683.768888901	6964791.656666701	7356941.159166701	1.1101	0.0211911	2.04417	1.03151	up
α-Bisabolol	3717256.3733333	4659126.1358333	5114074.8610000005	11207890.970417	10528575.42	11272204.416945	1.15139	0.000596314	2.44682	1.29091	up
Z-7-Tetradecenal	2002880.1233333	2031325.1211111	963698.50888889	11569992.734167	8467151.652916702	8499430.5881944	1.12142	0.0103194	5.70971	2.51342	up
trans-Cinnamic acid	9117226.5925	7890429.471111099	6418951.7083333	541869.33708333	342383.14958333	442126.24333333	1.13902	0.0107037	0.0566185	-4.14258	down
T-muurolol	184077590.03111002	134110622.31221999	84143654.59333299	267238732.17542002	268673625.76	270210899.45818996	1.05764	0.0428872	2.00363	1.00261	up
o-Anisaldehyde	2344904.7566667004	1378956.3083333	2105933.6088889	7909925.455	6588881.1695833	10793526.82	1.07798	0.0293365	4.33846	2.11718	up
Isoledene	0.0	0.0	0.0	2921856.00875	3628540.6029167	4258567.9608333	1.13105	0.0112886	inf	inf	up
Epiglobulol	47653315.871111	31989016.934166998	41021229.882222	136792779.97875	113126125.05042	114295623.73667	1.13515	0.00206218	3.01843	1.5938	up
Epicubenol	308486893.66778	243759648.30056	243635266.62556002	641553525.25833	529852361.475	530384921.04332995	1.11751	0.00470841	2.13825	1.09643	up
Cadina-1,4-diene	0.0	0.0	0.0	9131516.4725	6266686.455	7699101.46375	1.13785	0.0113422	inf	inf	up
α-Copaene	6163943561.7289	6424836279.7006	4771226560.8039	3165827132.1537	2595931930.8708	2676454953.8061	1.09225	0.0194555	0.486072	-1.04076	down
cis-α-Bisabolene	124103506.25	107665241.71	105309388.31722	380780318.97332996	286525334.5	307063547.11278	1.12234	0.0146566	2.89063	1.53139	up
cis-α-Bergamotene	26110142.606667	17077372.676667	28709965.607778	7312005.8825	6422815.75375	2100957.4769444	1.06969	0.0198882	0.220255	-2.18275	down
cis-Calamenene	0.0	0.0	0.0	195393439.86936998	175737776.76792	178001375.53	1.15881	0.00114867	inf	inf	up
Cinnamyl alcohol	712287.33333333	893033.37222222	802660.35277778	0.0	0.0	0.0	1.14868	0.00419905	0	-inf	down
1,8-Cineole	1548629.4155556	1756654.3255556	1425904.4566667	0.0	0.0	0.0	1.1521	0.00372573	0	-inf	down
Caryophyllenyl alcohol	84912342.87666701	58528500.616110995	53799169.313889004	153821184.29875	121496460.90958	132715287.49	1.08156	0.00658167	2.06871	1.04873	up
Caryophyllene oxide	0.0	0.0	0.0	9575308.7125	7412363.3679167	4292302.9044444	1.07074	0.0436914	inf	inf	up
Caryophyllene	112738733.87389	112548925.74056001	131735396.51556002	55407874.84666701	41940995.655416995	45325063.461667	1.13026	0.00148445	0.399621	-1.3233	down
Benzyl benzoate	3923522.0488889	4267325.8383333	11915777.175555	67199649.446667	91537611.178333	57628903.520347	1.10506	0.0178502	10.7609	3.42773	up
3-Phenylpropylaldehyde	554882952.01167	574922386.01778	494055169.98278	100273118.44625	71981077.7175	72249163.260695	1.15338	0.000919269	0.150569	-2.7315	down
Benzeneacetaldehyde	3406128.5755555	3492482.9955556	4190378.1716667	0.0	0.0	0.0	1.14748	0.00448137	0	-inf	down
Benzaldehyde	0.0	0.0	0.0	999205.4225	760345.75208333	879775.58729167	1.1488	0.00608669	inf	inf	up
5-Hydroxycalamenene	3742576.8811111	5530189.6	5055178.3457143	11522051.487917	12269578.240833	12269578.240833	1.14646	0.00153465	2.51684	1.33162	up
3-Phenylpropanol	1036026.9911111	1847068.54	1532923.3033333	0.0	0.0	0.0	1.09979	0.0247741	0	-inf	down
2-Pentylfuran	1420739.4666667	701789.55111111	685973.00777778	2268460.1175	2050910.6470833	2899117.043125	1.03932	0.0139378	2.57023	1.3619	up
β-Caryophyllene	27755150.121110998	26057044.999444	22673229.176667	0.0	0.0	0.0	1.15467	0.00341487	0	-inf	down
(-)-Torreyol	51939539.114444	15207302.443332998	51847115.243889004	126380421.78792	113165421.49667	107429476.24597	1.09489	0.0131161	2.91591	1.54394	up
(-)-Spathulenol	0.0	0.0	0.0	53169341.658333	44096758.245833	50910877.568333	1.1547	0.0030341	inf	inf	up
(-)-Nootkatene	0.0	0.0	0.0	262355516.56833	294000965.59792	203051801.81681	1.13575	0.0109079	inf	inf	up
Cinnamyl acetate	0.0	0.0	0.0	3576769.20875	4538600.1404167	2375685.5445832997	1.09243	0.0305496	inf	inf	up

## Sheet: Table S5
Table S5. The differential volatile chemical components between XJ and DX
Index	XJ1	XJ2	XJ3	DX1	DX2	DX3	VIP	P-value	Fold_Change	Log2FC	Type
δ-Cadinene	221576255.06511	170069289.80878	135156869.77021998	747217851.4622201	625446263.71278	554099517.2294401	1.13482	0.00634647	0.273413	-1.87085	down
γ-Elemene	17191534.796111	18577584.778667003	16967172.653	5674438.8177778	7220600.568333299	7048310.4197917	1.16521	9.99254e-05	2.6443	1.40289	up
β-Selinene	0.0	0.0	0.0	68196332.366667	74348459.687778	80500587.008889	1.17088	0.00227458	0	-inf	down
β-Elemene	29728323.264555	29256154.004	26056007.778444	99661632.276667	73577052.54111099	72560643.443889	1.11116	0.0247088	0.345975	-1.53126	down
α-Humulene	66516725.421667	58521108.460714005	52037247.77381	190482426.03778002	178019311.60667	123102514.02556	1.08778	0.0325478	0.360198	-1.47314	down
α-Gurjunene	3346036.3222222	2933285.8047778	2696106.9954444002	14786209.005556	12907711.504444	11245109.967778	1.14869	0.00855935	0.2305	-2.11716	down
α-Curcumene	19604553.877456	19059585.317555	18661326.646222	0.0	0.0	0.0	1.17423	0.000204623	inf	inf	up
α-Cadinol	10109231.278556	10340735.268778	8583181.4617778	2433180.0333332997	3667431.1566667	4447658.2055556	1.13387	0.00158904	2.75241	1.46069	up
α-Bulnesene	8816512.8827778	12244662.066111	11491901.128778	37126619.082222	32041133.518889003	27006862.162222	1.12329	0.0111926	0.338479	-1.56286	down
α-Bisabolol	15068749.397	12355671.169000002	14374853.273222	3717256.3733333	4659126.1358333	5114074.8610000005	1.15055	0.00204204	3.09843	1.63154	up
Z-7-Tetradecenal	5098092.5633333	6153755.1858889	6750286.0370000005	2002880.1233333	2031325.1211111	963698.50888889	1.13731	0.00269532	3.60194	1.84877	up
o-Anisaldehyde	6265456.3841176	5292037.8595556	5808005.0206667	2344904.7566667004	1378956.3083333	2105933.6088889	1.14891	0.000685456	2.97875	1.57471	up
Globulol	14370691.045556	14885648.934	13820752.160778	0.0	0.0	0.0	1.17411	0.000458185	inf	inf	up
Eugenol	3806877.3493333	4335527.4421111	4503999.6169444	0.0	0.0	0.0	1.17094	0.00247259	inf	inf	up
Cadina-1,4-diene	21321352.85188	29596373.596	20014729.404889002	0.0	0.0	0.0	1.141	0.0157194	inf	inf	up
α-Copaene	1591849690.3806	1282768087.4888	1339044331.195	6163943561.7289	6424836279.7006	4771226560.8039	1.14252	0.0113508	0.242722	-2.04262	down
cis-Calamenene	574375993.5814401	638127124.14945	798141715.37578	0.0	0.0	0.0	1.15478	0.0097187	inf	inf	up
Cinnamyl alcohol	0.0	0.0	0.0	712287.33333333	893033.37222222	802660.35277778	1.1666	0.00419905	0	-inf	down
1,8-Cineole	0.0	0.0	0.0	1548629.4155556	1756654.3255556	1425904.4566667	1.16647	0.00372573	0	-inf	down
Caryophyllene oxide	2789293.0468889	2109197.8182222	2451571.1631111	0.0	0.0	0.0	1.15788	0.00636014	inf	inf	up
Caryophyllene	54812672.522	51785000.052024	48825597.121333	112738733.87389	112548925.74056001	131735396.51556002	1.15519	0.00586754	0.435331	-1.19981	down
Benzyl benzoate	28563900.635555	23013684.556999996	22955876.901333	3923522.0488889	4267325.8383333	11915777.175555	1.10267	0.00646318	3.70691	1.89022	up
3-Phenylpropylaldehyde	128420749.43756	190916146.5975	220476828.04311	554882952.01167	574922386.01778	494055169.98278	1.14901	0.00061557	0.332426	-1.58889	down
Benzaldehyde	146134.77285714	158070.91880952	162180.19952381	0.0	0.0	0.0	1.17388	0.000956748	inf	inf	up
3-Phenylpropanol	291026.80208333	289260.606875	272817.47979167	1036026.9911111	1847068.54	1532923.3033333	1.096	0.0372516	0.193184	-2.37195	down
2-Methoxyphenylacetone	36254738.777444	22591225.673667002	26485285.511889003	9264043.3411111	9876668.21	14205691.627222	1.04176	0.0374335	2.55893	1.35554	up
β-Caryophyllene	3405106.569079	2663308.8186667003	2801534.3312222	27755150.121110998	26057044.999444	22673229.176667	1.1637	0.00369246	0.115969	-3.10819	down
(±)-β-Copaene	790277.9240000001	422708.98133333	634586.76844444	0.0	0.0	0.0	1.10573	0.0286372	inf	inf	up
α-Amorphene	8277888.9837879	7846799.343555499	7583952.198444501	73899145.922222	59864241.168889	65820442.713889	1.16261	0.00469498	0.11879	-3.07351	down
(-)-α-trans-Bergamotene	1902499.7342222	2179641.034	2038343.3066667	0.0	0.0	0.0	1.17273	0.00153443	inf	inf	up
(-)-Torreyol	90962757.9365	107918119.63822	102670887.79844001	51939539.114444	15207302.443332998	51847115.243889004	1.08217	0.0250603	2.53418	1.34152	up
(−)-Terpinen-4-ol	140239.60825397	125699.7147619	156993.90041667	1535685.3122222	2196005.135	2472677.5988889	1.13243	0.020082	0.068167	-3.87478	down
(-)-Nootkatene	86478273.24577801	46896694.144444	54275295.629333004	0.0	0.0	0.0	1.08921	0.0357338	inf	inf	up
(Z)-3-(2-methoxyphenyl)prop-2-enal	1776819.8957576	1986779.5175862	1468050.5008333	0.0	0.0	0.0	1.15792	0.00738002	inf	inf	up
Cinnamyl acetate	2509944.03	2681829.6388889	2212161.3304445	0.0	0.0	0.0	1.16782	0.00307603	inf	inf	up

## Sheet: Table S6
Table S6. The specific and common differential accumulated metabolites of different tissues detected by GC-MS in C. cassia
No.	XJ DAM compounds (12)a	DX DAM compounds (14)b	QH DAM compounds (9)c	Common compounds (8)d
1	δ-Cadinene	β-Selinene	β-Calacorene	Cadina-1,4-diene
2	β-Elemene	α-Humulene	trans-Cinnamic acid	α-Copaene
3	α-Curcumene	α-Gurjunene	Epiglobulol	cis-Calamenene
4	α-Bulnesene	α-Cadinol	cis-α-Bisabolene	Benzyl benzoate
5	Globulol	α-Bisabolol	cis-α-Bergamotene	Benzaldehyde
6	Eugenol	Z-7-Tetradecenal	Caryophyllenyl alcohol	3-Phenylpropanol
7	2-Methoxyphenylacetone	o-Anisaldehyde	Benzeneacetaldehyde	β-Caryophyllene
8	(±)-β-Copaene	Cinnamyl alcohol	5-Hydroxycalamenene	(-)-Nootkatene
9	α-Amorphene	1,8-Cineole	2-Pentylfuran
10	(-)-α-trans-Bergamotene	Caryophyllene oxide
11	(−)-Terpinen-4-ol	Caryophyllene
12	(Z)-3-(2-methoxyphenyl)prop-2-enal	3-Phenylpropylaldehyde
13		(-)-Torreyol
14		Cinnamyl acetate
Note: a: Significantly differentially accumulated in leaf compared with DX and QH; b: Significantly differentially accumulated in fruit compared with XJ and QH; c: Significantly differentially accumulated in bark compared with XJ and DX; d: Commonly accumulated in the three cinnamon cultivars. DAM stands for differential accumulated metabolites.

## Sheet: Table S7
Table S7.The eigenvalues, load matrix, variance contribution rate and cumulative variance contribution rate of principal components.
Variant	PC1	PC2	PC3	PC4
X1(2-Pentylfuran)	0.186	-0.183	0.537	0.489
X2(1,8-Cineole)	0.41	0.61	0.315	0.168
X3(Benzeneacetaldehyde)	-0.283	0.699	-0.309	0.065
X4(cis-Cinnamaldehyde)	-0.332	0.348	-0.579	0.207
X5(3-Phenylpropanol)	-0.222	0.458	0.468	0.14
X6(trans-Cinnamaldehyde)	-0.911	0.348	0.021	0.034
X7(α-Copaene)	0.904	0.348	0.065	-0.003
X8(Caryophyllene)	0.804	0.405	-0.243	-0.089
X9(Coumarin)	-0.091	0.035	0.295	-0.859
X10(α-Humulene)	0.918	0.342	-0.046	-0.042
X11(β-Caryophyllene)	0.54	0.73	-0.016	-0.087
X12(α-Muurolene)	0.575	-0.717	-0.242	0.046
X13(δ-Cadinene)	0.812	-0.512	-0.04	0.056
Eigenvalues	4.869	3.058	1.251	1.096
Variance contribution rate/%	37.451	23.527	9.619	8.432
Cumulative variance contribution rate/%	37.451	60.977	70.597	79.029
